# Supplementary material for: Detection of Structural Changes in G-Quadruplex-Forming DNA Oligonucleotides via DNA Methylation Based on Luminol Chemiluminescence Catalyzed by Myoglobin
Source: Biosensors (Basel). 2025 Dec 19;16(1):1. doi: 10.3390/bios16010001 (PMC12838553; doi:10.3390/bios16010001)
Supplement: Supplementary file 1 [file biosensors-16-00001-s001.zip]

Archive with 1 entries (1 files):
- biosensors-3989036-supplementary.pdf
